# Supplementary material for: Thromboinflammatory and Pharmacological Effects of Low-Molecular-Weight Heparins in Acute Venous Thromboembolism: An Integrated Clinical and In Silico Analysis
Source: Med Sci (Basel). 2026 May 19;14(2):260. doi: 10.3390/medsci14020260 (PMC13214951; doi:10.3390/medsci14020260)
Supplement: Supplementary file 1 [file medsci-14-00260-s001.zip]

Archive with 1 entries (1 files):
- medsci-4265620-supplementary.pdf
